# Supplementary material for: Virus Behavior after UV254 Treatment of Materials with Different Surface Properties
Source: Microorganisms. 2023 Aug 25;11(9):2157. doi: 10.3390/microorganisms11092157 (PMC10535119; doi:10.3390/microorganisms11092157)
Supplement: Supplementary file 1 [file microorganisms-11-02157-s001.zip]

Archive with 1 entries (1 files):
- microorganisms-2517968-supplementary.pdf
